# Supplementary material for: The cost-effectiveness of controlling cervical cancer using a new 9-valent human papillomavirus vaccine among school-aged girls in Australia
Source: PLoS One. 2019 Oct 9;14(10):e0223658. doi: 10.1371/journal.pone.0223658 (PMC6785120; doi:10.1371/journal.pone.0223658)
Supplement: S1 Table — (XLSX) [file pone.0223658.s001.xlsx]

## Sheet: Direct medical cost
	Table 1. Cervical cancer treatment cost in 2012 (USD)
	Treatmeant cost	Prediagnosis phase			Initial phase			Continuing phase			Terminal phase
	Healthcare resources	Case	Control	average	Case	Control	average	Case	Control	average	Case	Control	average
	Inpatient (CIHI/DAD)	715	694	704.5	6170	483	3326.5	1778	557	1167.5	30420	2004	16212
	Same-day surgery	139	110	124.5	633	110	371.5	203	114	158.5	358	107	232.5
	Emergency department	216	119	167.5	324	96	210	188	107	147.5	1421	166	793.5
	Prescription drugs	400	380	390	495	299	397	739	355	547	2675	689	1682
	Rehab (NRS)	52	34	43	43	59	51	30	34	32	447	112	279.5
	Complex continuing care	120	76	98	189	32	110.5	364	50	207	3890	253	2071.5
	Long-term care	204	298	251	116	161	138.5	191	235	213	1307	1003	1155
	Home care services	173	139	156	815	102	458.5	467	111	289	5881	324	3102.5
	Physician visits	981	809	895	4687	756	2721.5	1926	818	1372	7447	961	4204
	Lab tests	140	111	125.5	137	104	120.5	99	103	101	138	97	117.5
	Nonphysician provider	15	23	19	9	13	11	14	20	17	52	52	52
	Radiation therapy				2235			63		63	1201		1201
	Chemotherapy				2048			369		369	3080		3080
	Total costs	3155	2793	2974	17901	2215	7916.5	6431	2504	4683.5	58317	5768	34183

## Sheet: Productivity loss
Table 2. Indirect costs related to productivity loss
Indirect cost		Length of treatment (days)	Number of days of productivity loss	Number of productive hours	Minimum salary in Australia per adult/h					18.93
					Minimum salary in Australia per adolesent/h					Discounted
Annual screening		1	1	8	151.44	151.44	344182	20.6509	10.3255	13.1782
Cryo therapy		3	3	24	454.32	454.32	1.03255e+06	61.9527	30.9764	39.5346
LEEP		5	5	40	757.2	757.2	1.72091e+06	103.255	51.6273	65.8909
Conization		5	5	40	757.2	757.2	1.72091e+06	103.255	51.6273	65.8909
Radical hysterectomy		7	7	56	1060.08	1060.08	2.40927e+06	144.556	72.2782	92.2473
Radical hysterectomy + Chemoradiation		150	150	1200	22716	22716	5.16273e+07	3097.64	1548.82	1976.73
Radical hysterectomy + Radio therapy (Intr)		150	150	1200	22716	22716	5.16273e+07	3097.64	1548.82	1976.73
Radical hysterectomy + Radio-therapy (External beam)		150	150	1200	22716	22716	5.16273e+07	3097.64	1548.82	1976.73
Chemoradiation		150	150	1200	22716	22716	5.16273e+07	3097.64	1548.82	1976.73
Radio therapy (Intra + External)		150	150	1200	22716	22716	5.16273e+07	3097.64	1548.82	1976.73
		771	771	6168	116760	116760	2.65364e+08	15921.9	7960.93	10160.4

## Sheet: Vaccine delivery cost
	Cost parameters	Economic cost	Financial costs	Cost per dose	Years
	Vaccine delivery cost	8.74	18.98	27.72	2014
	Vaccine delivery cost_2018	10.696	23.2277	33.9237	2018
	Vaccine delivery cost_discuounted	13.6511	29.6451	43.2962	2018
	2-dose	27.3022	59.2902	86.5925	2018
	School	6.66	3.6	10.26
	Health facility	0.18	0.14	0.32
	Outreach-based	1.14	0.54	1.68
	Vaccine delivery cost_2018
	School	8.15051	4.40568	12.5562
	Health facility	0.220284	0.171332	0.391616
	Outreach-based	1.39513	0.660852	2.05598
	Vaccine delivery cost_discuounted
	School	8.15051	4.40568	12.5562
	discuounted	10.4023	5.62289	16.0252
	Health facility	0.220284	0.171332	0.391616
	discuounted	0.281144	0.218668	0.499812
	Outreach-based	1.39513	0.660852	2.05598
	discuounted	1.78058	0.843433	2.62401
	Final cost
	School	24.0535	35.268	59.3215
	Health facility	13.9323	29.8638	43.7961
	Outreach-based	14.7911	30.1851	44.9762
		52.7769	95.3169	148.094
	Vaccine cost_2 doses	280	280	280
		332.777	375.317	428.094
